# Supplementary material for: Can post-capture photographic identification as a wildlife marking technique be undermined by observer error? A case study using King Cobras in northeast Thailand
Source: PLoS One. 2020 Dec 9;15(12):e0242826. doi: 10.1371/journal.pone.0242826 (PMC7725303; doi:10.1371/journal.pone.0242826)
Supplement: S1 File — (R) [file pone.0242826.s002.R]

###############################################################################
# Simulated Bayesian logistic regression model for the registered report protocol:
# Jones et al. "Can post-capture photographic identification as a wildlife marking 
# technique be undermined by observer error? A case study using king cobras in 
# northeast Thailand."
# code by Benjamin Michael Marshall and Max Dolton Jones
# 30th July 2020
###############################################################################

# Summary ----
# The following code is designed to simulate an expected dataset,
# run an appropriate Bayesian regression model to the data
# and subsequently visualise the outputs of the model. This is in order
# to investigate the expected outcomes from the abovementioned study.

# Packages ----
library(dplyr)
library(brms)
library(tidybayes)
library(ggplot2)
library(ggridges)

# Simulating a dataset ----

# each data point is a set of images - for this example: n=50
# each set gets looked at by 100 people
# so for each set we have 100 repeated measures
# that would be a set of 100 binary yes/no constrained by 100

# draw 100 measures for one photo set, which gives a 95% chance of being correct
# the latter number (0.95) is a simulated probability of being correct, and depicts
# the probability we are aiming to achieve with the model
one.set <- rbinom(100, 1, 0.95) 
# randomly make two levels of experience
exp.var <- rbinom(100, 1, prob = 0.65)
# convert that into a list of probabilities, if the exp == 1 then observers have 
# a 95% chance of getting the right answer, we'll use this to simulate a covariate
exp.prob <- ifelse(exp.var == 1, 0.95, 0.65) 
# create a datframe containing the varying experience levels of observers
exp.df <- data.frame(observer = 1:100, exp = exp.var, exp.prob = exp.prob)

# the dataframe now provides the observer ID(obs.ID), their experience level 
# (0/1) and the probability we will use simulated answers
exp.df 

# make a list of all the observers, using the probability based on experience
# to do this, run a random binomial for 100 times for each of our observers using their
# probability at getting the right answer
list.obs <- lapply(exp.df$observer, function(x){
  
  samp <- rbinom(50, 1, prob = exp.df[x,3]) 
  data.frame(correct = samp,
             observer = x,
             obs.exp = exp.df[x,2],
             set = 1:50)
})

# put them all in to a dataframe
sample.df <- do.call(rbind, list.obs)

# Bayesian regression model ----

# run a Bayesian regression model to estimate the probability of observers 
# answering correctly
brm.fit <- brm(correct ~ 1 + obs.exp + (1|observer) + (1|set), 
               data = sample.df, chains = 2, iter = 500, warmup = 100, 
               family = bernoulli)

brm.fit

# the base level of getting the correct answer, for this example, is 65%
# the experience level has a large positive impact on the probability

#convert logistic values in to a percentage
fixef(brm.fit) %>% 
  inv_logit_scaled() 

# if we add the base (experience = 0) and the effect of experience = 1, we get 
# a 95% probability of a correct answer, the model correctly ID's the two 
# simulated chances
inv_logit_scaled(fixef(brm.fit)[1,1] + fixef(brm.fit)[2,1])

get_variables(brm.fit)

# Visualizing model output ----

# create a plot summarising the estimated % of correct answers + the 
# uncertainty around that estimate
brm.fit %>%
  spread_draws(b_Intercept, b_obs.exp) %>%
  mutate(error.per = inv_logit_scaled(b_Intercept + b_obs.exp)) %>% 
  ggplot(aes(x = error.per)) +
  geom_density(aes(), alpha = 0.45, fill = "black") +
  stat_pointintervalh(aes(y = -5),
                      .width = c(0.95, 0.66),
                      point_interval = median_hdi) +
  theme_bw() +
  theme(axis.title = element_text(face = 2, hjust = 1),
        axis.title.y = element_text(angle = 0, vjust = 1),
        strip.background = element_blank(),
        strip.text = element_text(face = 4, hjust = 0),
        legend.direction = "horizontal",
        legend.position = "none")


## we can also visualise them seperately, after first adding the intercept to
## the exp1 answer to get their full % of a correct answer
brm.fit %>%
  spread_draws(b_Intercept, b_obs.exp) %>%
  mutate(b_exp = b_Intercept + b_obs.exp) %>% 
  rename("exp0" = b_Intercept,
         "exp1" = b_obs.exp) %>% 
  reshape2::melt(c(".chain", ".iteration", ".draw"),
                 c("exp0", "exp1")) %>% 
  mutate(error.per = inv_logit_scaled(value)) %>% 
  ggplot(aes(x = error.per, y = variable)) +
  geom_density_ridges(aes(), alpha = 0.45, fill = "black") +
  stat_pointintervalh(aes(),
                      .width = c(0.95, 0.66),
                      point_interval = median_hdi) +
  theme_bw() +
  theme(axis.title = element_text(face = 2, hjust = 1),
        axis.title.y = element_text(angle = 0, vjust = 1),
        strip.background = element_blank(),
        strip.text = element_text(face = 4, hjust = 0),
        legend.direction = "horizontal",
        legend.position = "none")


# a plot to summarise the different random effects from the observers. Remember
# we only made the obsevers different by experience (and put that in the model),
# we simulated zero random noise between the indidviduals so this plot reflects
# that
brm.fit %>%
  spread_draws(r_observer[condition,Intercept]) %>%
  ungroup() %>%
  mutate(condition = as.factor(condition)) %>% 
  ggplot(aes(x = r_observer, y = condition)) +
  geom_density_ridges(aes(fill = condition), alpha = 0.45) +
  stat_pointintervalh(aes(x = r_observer, y = condition),
                      .width = c(0.95, 0.66),
                      point_interval = median_hdi) +
  # geom_vline(xintercept = c(-.1, .1), linetype = "dashed")
  theme_bw() +
  theme(axis.title = element_text(face = 2, hjust = 1),
        axis.title.y = element_text(angle = 0, vjust = 1),
        strip.background = element_blank(),
        strip.text = element_text(face = 4, hjust = 0),
        legend.direction = "horizontal",
        legend.position = "none")
